# Supplementary material for: Pristimerin Suppresses RANKL-Induced Osteoclastogenesis and Ameliorates Ovariectomy-Induced Bone Loss
Source: Front Pharmacol. 2021 Jan 15;11:621110. doi: 10.3389/fphar.2020.621110 (PMC7898668; doi:10.3389/fphar.2020.621110)
Supplement: Supplementary file 1 [file presentation1.zip]

Archive with 24 entries (24 files):
- original image files/Figure 3B c-Fos.tif
- original image files/Figure 3B CTSK.tif
- original image files/Figure 3B GAPDH.tif
- original image files/Figure 3B MMP-9.tif
- original image files/Figure 3B NFATc1.tif
- original image files/Figure 3B TRAP.tif
- original image files/Figure 4A GAPDH.tif
- original image files/Figure 4A IKKa┬.tif
- original image files/Figure 4A Ia╩Ba┴.tif
- original image files/Figure 4A P65.tif
- original image files/Figure 4A p-IKKa┴a┬.tif
- original image files/Figure 4A p-Ia╩Ba┴.tif
- original image files/Figure 4A p-P65.tif
- original image files/Figure 4B ERK.tif
- original image files/Figure 4B GAPDH.tif
- original image files/Figure 4B JNK.tif
- original image files/Figure 4B P38.tif
- original image files/Figure 4B p-ERK.tif
- original image files/Figure 4B p-JNK.tif
- original image files/Figure 4B p-P38.tif
- original image files/Figure 5C GAPDH.tif
- original image files/Figure 5C HO-1.tif
- original image files/Figure 5C NQO-1.tif
- original image files/Figure 5C Nrf2.tif
